# Supplementary material for: Gut microbiota‐derived tryptophan metabolites improve total parenteral nutrition‐associated infections by regulating Group 3 innate lymphoid cells
Source: Imeta. 2025 Feb 26;4(2):e70007. doi: 10.1002/imt2.70007 (PMC11995168; doi:10.1002/imt2.70007)
Supplement: Supplementary file 2 — Table S1. Clinical characteristics of 338 patients. Table S2. Primer sequences for real‐time PCR used in the study. Table S3. Key resources used in the study. [file IMT2-4-e70007-s002.xlsx]

## Sheet: S1
Table S1 Clinical characteristics of 338 patients.
Characteristics	H-PN	L-PN	p-value
	n=123	n=215
Gender, n (%)			0.585
Male	69 (56.1%)	114 (53%)
Female	54 (43.9%)	101 (47%)
Age, years, mean ± sd	50.4 ± 13.9	52.5 ± 14.4	0.186
IF Duration, days, median (IQR)	95 (70, 121)	102 (76, 122)	0.287
BMI, kg/m2, mean ± sd	17.6 ± 3.0	17.6 ± 3.4	0.964
Small bowel length, cm, mean ± sd	81.8 ± 18.5	85.1 ± 22.7	0.167
SBStype, n (%)			0.322
I	24 (19.5%)	31 (14.4%)
II	64 (52%)	109 (50.7%)
III	35 (28.5%)	75 (34.9%)
NRS 2002, n (%)			0.309
3	45 (36.6%)	97 (45.1%)
4	59 (48%)	90 (41.9%)
5	19 (15.4%)	28 (13%)
PG-SGA, n (%)			0.754
A	6 (4.9%)	14 (6.5%)
B	46 (37.4%)	90 (41.9%)
C	71 (57.7%)	111 (51.6%)
Albumin, (g/L), mean ± sd	38.0 ± 5.3	37.8 ± 5.1	0.65
Infections, n (%)			<0.001
NO	81 (65.9%)	193 (89.8%)
Yes	42 (34.1%)	22 (10.2%)
Infections times/year, mean ± sd	1.07 ± 1.69	0.14 ± 0.47	<0.001
Cost, median (IQR)	6.0 (3.7, 9.4)	5.2 (3.0, 9.4)	0.141
IFABP（pg/ml）, mean ± sd	176.9 ± 96.3	86.7 ± 56.2	<0.001
CRP(mg/L), mean ± sd	20.4 ± 34.0	11.3 ± 18.6	0.006
IL-6 ng/L, mean ± sd	32.2 ± 46.9	17.5 ± 25.3	0.002

## Sheet: S2
Table S2 Primer sequences for real-time PCR used in the study
Gene	Primer (5'to3')
Il22（mouse）	Forward Primer: GCCAACAAGTGGTATTCTCCA
	Reverse Primer: CCGTCTTTCATCACACAGGA
Rorc（mouse）	Forward Primer: AAGACTGATTTTCTGCCCCTAG
	Reverse Primer: TCTATCCCATCTACCCCACAG
β-actin（mouse）	Forward Primer: TACCAACTATGCCACAGA
	Reverse Primer: AGTCATCATCCTTCATTCC
Lactobacillus murinus	Forward Primer: GGGAATCTTCCACAATGGAC
	Reverse Primer: CATGGAGTTCCACTCTCCTCT
TGF-β（mouse）	Forward Primer: AGCAACAATTCCTGGCGTTACCTT
	Reverse Primer: CCTGTATTCCGTCTCCTTGGTTCAG
IL-5（mouse）	Forward Primer: TGGAGATTCCCATGAGCAC
	Reverse Primer: CCCCACGGACAGTTTGATT
IL-1β（mouse）	Forward Primer: TGCCACCTTTTGACAGTGATGA
	Reverse Primer: TGTGCTGCTGCGAGATTTGA
IL-17a（mouse）	Forward Primer: CCTCAGACTACCTCAACCGTTCC
	Reverse Primer: AGGCTCCCTCTTCAGGACCAG
IL-6（mouse）	Forward Primer: GGAGTCACAGAAGGAGTGGCTAAG
	Reverse Primer: AGTGAGGAATGTCCACAAACTGATA
IL-13（mouse）	Forward Primer: AATGCCATCTACAGGACCCA
	Reverse Primer: AGCAAAGTCTGATGTGAGAAAGG
IL-10（mouse）	Forward Primer: ACTCCTTGGAAAACCTCG
	Reverse Primer: AAGAACCCCTCCCATCAT
IL-27（mouse）	Forward Primer: TTGCTGCTACCCTTGCT
	Reverse Primer: GGACATAGCCCTGAACCTC
IL-12（mouse）	Forward Primer: TGGACTCTGTGGTGCCT
	Reverse Primer: TGTCTGGACCGATCTTAC
GAPDH（mouse）	Forward Primer:AAATTCAACGGCACAGTCAA
	Reverse Primer: TAGACTCCACGACATACTCAGCA

## Sheet: S3
Table S3 Key resources used in the study
KEY RESOURCES TABLE
REAGENT or RESOURCE	SOURCE	IDENTIFIER
anti-mouse CD45 Alexa Fluor™ 488(30-F11)	invitrogen	Cat# 53-0451-82; RRID: AB_2848416
anti-mouse CD90.2 (Thy-1.2) APC(53-2.1)	invitrogen	Cat# 17-0902-82; RRID: AB_469422
anti-mouse Lineage eFluor™ 450	invitrogen	Cat# 88-7772-72; RRID: AB_10426799
anti-mouse KLRG-1 Super Bright™ 600(2F1)	invitrogen	Cat# 63-5893-82; RRID: AB_2762658
anti-mouse NK1.1 eFluor™ 450 (PK136)	invitrogen	Cat# 48-5941-80; RRID: AB_2043878
anti-mouse ROR gamma (t) PE (B2D)	invitrogen	Cat# 12-6981-82; RRID: AB_10807092
anti-mouse IL-22 Alexa Fluor® 700	R&D	Cat# IC582N
Anti-REG3G antibody [C13]	Abcam	ab239610
Anti-Lysozyme antibody [EPR2994(2)]	Abcam	ab108508
Anti-ZO1 tight junction protein antibody	Abcam	ab59720
Anti-Occludin antibody[EPR20992]	Abcam	ab216327
ROR gamma (t) Antibody (AFKJS-9)	invitrogen	Cat# 14-6988-82; RRID: AB_1834475
Recombinant Human IL-2	PeproTech	Cat# 200-02
Recombinant Human IL-7	PeproTech	Cat# 200-07
Recombinant Human IL-15	PeproTech	Cat# 200-15
Recombinant Human IL-23	PeproTech	Cat# 200-23
HEPES (1 M)	Gibco	Cat# 15630080
Dithiothreitol (DTT)	Gibco	Cat# D1532
1xHBSS	Gibco	Cat# 14175079
10XHBSS	Gibco	Cat# 14065056
DNase I	Pasitong	Cat# D10105
Liberase TL Research Grade	Roche	Cat# 05401020001
eBioscience™ Foxp3 / Transcription	eBioscience	Cat# 00-5523-00
Factor Staining Buffer Set
eBioscience™ Fixable Viability	eBioscience	Cat# 65-0865-14
Dye eFluor™ 780
eBioscience™ Flow Cytometry	eBioscience	Cat# 00-4222-57
Staining Buffer
Cyto-Last™ buffer	BioLegend	Cat# 422501
Percoll	cytiva	Cat# 17089102
RPMI 1640 Medium	Gibco	Cat# 11875093
DMEM	Gibco	Cat# 11965092
Penicillin/streptomycin	Gibco	Cat# 15140122
Indole-3-carboxylic Acid(ICA)	aladdin	Cat# 771-50-6
GSK-805	MedChemExpress	Cat# 1426802-50-7
Ampicillin	MedChemExpress	Cat# 69-53-4
Vancomycin	MedChemExpress	Cat# 1404-90-6
Metronidazole	MedChemExpress	Cat# 443-48-1
Normocin	Sigma	Cat# N1142
formaldehyde	Sigma	Cat# 50-00-0
glutamine	Gibco	Cat# A2916801
non-essential amino acids	Gibco	Cat# 11140035
Sodium Pyruvate	Gibco	Cat# 11360070
2-mercaptoethanol	Gibco	Cat# 21985023
TIANamp Stool DNA Kit	TIANGEN	Cat# 4992205
ChIP-IT High Sensitivity®kit	Active Motif	Cat# 53040
Experimental models: Organisms/strains
Mouse: WT: C57BL/6J	GemPharmatech Co	Jax: 000664
Mouse: Rorc-/-: C57BL/6J	GemPharmatech Co	N/A
△ArAT L. murinus	Biosafe	N/A
L. murinus	ATCC	JCM 1717
L. reuteri	ATCC	ATCC 23272
L. johnsonii	ATCC	ATCC 33200
L. animals	ATCC	JCM 5670
Software and algorithms
FlowJo Software	Treestar	https://www.flowjo.com/
ImageJ	Invitrogen	https://imagej.net/ij/
Prism 10.1.0	GraphPad	https://www.graphpad.com/
Adobe Illustrator	Adobe	N/A
